# Supplementary material for: Perspectives of health workers engaging in task shifting to deliver health care in low-and-middle-income countries: a qualitative evidence synthesis
Source: Glob Health Action. 2023 Jul 11;16(1):2228112. doi: 10.1080/16549716.2023.2228112 (PMC10337489; doi:10.1080/16549716.2023.2228112)
Supplement: Appendix 2: Quality Appraisal [file ZGHA_A_2228112_SM6543.xlsx]

## Sheet: Sheet1
Title	Year	Author(s)	1. Was there a clear statement of the aims of the research?	Comments	2. Is a qualitative methodology appropriate?	Comments	3. Was the research design appropriate to address the aims of the research?	Comments	4. Was the recruitment strategy appropriate to the aims of the research?	Comments	5. Was the data collected in a way that addressed the research issue?	Comments	6. Has the relationship between researcher and participants been adequately considered?	Comments	7. Have ethical issues been taken into consideration?	Comments	8. Was the data analysis sufficiently rigorous?	Comments	9. Is there a clear statement of findings?	Comments	10. How valuable is the research?	Comments	KC	MB
Opening up the mind': Problem-solving therapy delivered by female lay health workers to improve access to evidence-based care for depression and other common mental disorders through the Friendship Bench Project in Zimbabwe	2016	Abas M, Bowers T, M, a, E., Cooper S, Mach, o, D., Verhey R, Lamech N, Araya R, Chib, a, D.	yes	The aim of this study is to report on a primary care mental health project called "The Friendship Bench", a structured collaborative care intervention for CMDs, including screening and evidence-based psychological therapy provided by trained and supervised LCHWs attached to primary care (p2). The researchers describe that they evaluated the acceptibility and implementation of the friendship bench…	yes	This is a case study. It measures outcomes quantitatively and gathers qualitative data (personal accounts) about the acceptibility and potential benefits of the Friendship Bench intervention from stakeholders.	no	The authors state that the aims of the study are to "learn lessons about the acceptibility and implementation of a collaborative care intervention driven by trained and supervised existing LCHWs in a low-income setting in Sub-Saharan Africa" to inform further research. Heale and Twycross (2018) define case study research as "an intensive study of an individual, group or unit which is aimed to gen…	can't tell	The researchers have described the participants (LCHWs, supervisor, patients) and stated that these groups were being sampled with the intention of evaluating the acceptibility of the intervention (purposive sampling). However, they haven't explained how individual participants were selected or how they were recruited. There is no discussion about any participants who might have chosen not to par…	can't tell	The researchers conducted some individual 1-2-1 interviews and some FGDs. A piloted topic guide was used to inform the interviews, however, there is no information about whether the pilot was undertaken outside of the study andif any changes were made as a consequence. there is no information about whether the topic guide was updated during data collection (as might be anticipated if the research…	no	There is no reporting of researcher reflexivity during study protocol design or during data collection and analysis in the paper. There is no reporting about any events that arose during the study or whether they considered the impications of any changes in the research design (or whether, in fact, any changes were made). There is an acknowledgement of supporting institutions at the end of the pa…	yes	Obtaining ethical approval from the Medical Research Council of Zimbabwe and that written participant consent was obtained is documented, however the method for explaining the study and obtaining participant consent is not reported. Maintaining confidentiality is addressed in that audio recordings were distroyed and identifying information was removed from transcripts. There is no reporting aroun…	no	The analytic process is not well described. Both GT methods and "standard methods of thematic content analysis" are referred to. The researchers do describe reading transcripts thoroughly before beginning any coding. Steps in developing individual researcher descriptive "codes" which were then combined into mutually agreed "catagories". A 2nd "inductive " stage of seeking connections and relation…	can't tell	The researchers concludes that based on this case study the Friendship bench collaborative care intervention for CMDs is positively recieved by patients, rewarding work for female LCHWs to deliver, cis sustainable over time and low cost to deliver. The aim of the study was to report on the "friendship bench" intervention in response to determining if LCHWs in LICs can deliver evidence-based thera…	somewhat	There is no explicit discussion of the contribution the study makes to existing research knowledge/understanding of collaborative care models for CMDs in LICs, however the conclusion brings together findings in a series of Zimbabwian health service policy/process/clinical recommendations. There is no discussion about the genralisability of findings or other ways in which the research can be used.	low	low
The training and fieldwork experiences of community health workers conducting population-based, noninvasive screening for CVD in LMIC	2015	Abrahams-Gessel S, Denman CA, Carrasco DM, Montano CM, Rivera-Andrade A, Gaziano TA, Levitt N, Zulu J, Puoane T, i, Khanam MA	yes	A mixed-methods study to quantitatively assess the performance of CHWs during training and to qualitatively explore their trainng and frieldwork experiences during delivery of the test intervention. Justification for the qualitative element of the the study was the identification that there is a gap in knowledge about about the impact of CHWs training experiences, job functions, or interactions w…	yes	The qualitative element of the study seeks to contribute to the body of literature about CHWs experience of training and fieldwork performance during the delivery of task-shifted interventions. This knowledge could directly influence the effectiveness of programmes and policies that use CHWs for task-sharing (task shifting).	can't tell	The researchers state that a mixed-methods design was chosed to assess the performance of CHWs during training and their training and fieldwork experiences. Alternative study designs e.g. case study design were not discussed. However, a mixed-methods approach is appropriate for meeting the study objectives.	can't tell	CHWs participating in training and fieldwork were invited to participate in the FGDs (purposive sampling). There is no information about any CHWs who declined to participate in FGDs or reasons for doing so. There is no demographic information about the participants in the FGDs.	can't tell	CHW's training and fieldwork experiences were captured in FGDs. A pre-study FGD with CHWs employed in a different setting was undertaken to gain an understanding of attitudes in various domains reported in published evidence. The data from the pilot was used to to develop a 7 question interview guide for the participant FGDs. The researchers ran a pre-study pilot FGD to gain an understanding of a…	can't tell	There is no reporting of researcher reflexivity during study protocol design or during data collection and analysis in the paper. FGD facilitators were not part of the study, mitigating against research bias and influence.	yes	All clinical and study staff completed ethics courses through The Collaborative Institutional Training Initiative. The study protocol was approved by The National Heart, Lung and Blood Institute and the ethics review boards in each participating country site. Field notes and FGD transcripts were anonymised. Audio recordings were stored securly at individual sites in accordance with institutional …	can't tell	The researchers used a combination of analytics softwear (Atlas and NVivo9) and manual coding for thematic content analysis using codes and keywords identified as being pertinent to the research problem by the reseachers to identify themes in FGD transcripts. Notes are described as being manually coded. It is not clear whether audio transcrips were coded using only softwear or a combination of ma…	can't tell	The findings of the study are reported in the discussion section and bring the quantitative and qualitative arms of the study together. This section is very short in relation to the results section. It notes that the themes uncovered in the analysis of the FGDs maps onto existing knowledge of CHWs experience of task shifting in the areas of communicable disease (but see comments in Sect 8 data an…	somewhat	Researchers addressed limitations of the study (sample size, that CHWs were not allowed to continue using their new skills after the study ended so could not be re-tested to evaluate longitudinal outcomes of training and fieldwork and lack of universal tools for evaluating CHW performance and experience limits generalisability of study findings to other settings). Researchers comment that the fin…	low	low
Barriers and facilitators to the implementation of a community-based hypertension improvement project in Ghana: a qualitative study of ComHIP	2021	Adler, Alma J.; Laar, Amos K.; Kotoh, Agnes M.; Legido-Quigley, Helena; Perel, Pablo; Lamptey, Peter; Lange, Isabelle L	yes	WHO recommends task sharing for managing chronic conditions.The paper presents results of an assessment of the six main components of ComHIP, focusing on the barriers and facilitators of each component demonstrating acceptibility to stakeholders.	yes	A qualitiative approach facilitates to collection of rich data about the ComHIP intervention, capturing stakeholder views and experiences.	can't tell	A combination of 1-2-1 interviews and FGDs was chosen for data collection. The study could have been strengthened if other data collection methods had also been employed, e.g. observations.The choice of data collection methods used has not been explicitly explained, although having tailored topic guides for different stakeholder cadres is reported. Data was analysed using thematic content analysi…	can't tell	Purposive sampling was an appropriate method for sampling key stakeholders who could offer insights about ComHIP. The paper reports sampling for gender, age, district and socio-economic status to ensure representativeness of study participants. The researchers did not report whether any anyone decline to participate.	yes	The researchers reported running a pre-recruitment training programme for the study interviewers to ensure that they understood the study objectives and questions in the topic guides. One-to-one interviews and FGDs are both appropriate data collection methods for thematic analysis of rich qualitative data. The researchers have not reported why some stakeholders were interviewed individually (clin…	no	There is no reporting of researcher reflexivity during study protocol design or during data collection and analysis in the paper. The researchers have not reported about whether any changes to the research design were necessary or made during the study.	can't tell	The researchers reported running a pre-recruitment training programme in interview techniques to avoid/manage sensitive/distessing subjects. There is no reporting of any adverse events. Receipt of ethical approval for the study is reported. That written, informed consent was obtained from all participants is reported but no details provided. Participant written consent for the purposes of publish…	can't tell	The researchers report using an a priori framework to facilitate data analysis and the development of descriptive themes. Researchers manually coded transcrips using the framework but were able to create new codes for other themes that emerged during data analysis. A second step was used to look for links between themes and to identify overarching concepts (not clear if this was at the individual…	can't tell	Both positive and negative findings were reported and supplemented with illustrative quotes in the results section. There is some discussion about the findings in the results section. Findings of this study are compared with findings from other similar studies in the discussion section. The findings of the study are discussed in relation to the original research questions however, there is no rep…	somewhat (valuable to local policy makers)	Findings of the study are related to current policy and practice in Ghana and identifies challenges to long term sustainability of the ComHIP programme. The researchers have acknowleged the potential for "courtesy bias" in interviews and that findings are based soley on subjective, participant accounts. The study is specific to an intervention that was being tested in Ghana and, as such, the rese…	moderate	moderate
Nurses' perceptions on implementing a task-shifting/sharing strategy for hypertension management in patients with HIV in Nigeria: a group concept mapping study	2020	Aifah, Angela ; Onakomaiya, Deborah ; Iwelunmor, Juliet ; Oladele, David ; Gbajabiamila, Titilola ; Obiezu-Umeh, Chisom ; Nwaozuru, Ucheoma ; Musa, Adesola Z ; Ezechi, Oliver ; Ogedegbe, Gbenga	yes	To better understand HIV nurses' perceptions of an evidence-based task-shifting/sharing strategy for hypertension control (TASSH) into routine HIV care in Lagos, Nigeria in line with urgent need for evidence-based, intergrated care strategies to address the burden of co-morbid NCDs in patients with HIV which has become more common in LMICs.	yes	The research seeks to present an analysis of stakeholder perceptions.	yes.	Group concept mapping (GCM) a mixed-methods, participatory approach. Can accommodate not all participants participating in every activitiy so suitable for a busy clinical sretting.	can't tell	A small, homegenous convenience sample of 22 nurses from HIV clinics in a large, public health facility (supervisors selected participants based on staffing availability) was recruited. The clinics are a sub-set of clinics that will be testing the intervention. No information provided about anyone declining to participate or the x4 nurses not participating in all data collection activities. Ratio…	yes	Data collection activities clearly described.	no	There is no reporting of researcher reflexivity during study protocol design or during data collection and analysis in the paper. The researchers have not reported about whether any changes to the research design were necessary or made during the study.	can't tell	All procedures were in accordance with the ethical standards of the responsible committee on human experimentation (institutional and national) and with the Helsinki Declaration of 1975, as revised in 2000. All participants provided written informed consent (but no details provided) and the study was approved by Nigerian Institute of Medical Research’s Institutional Review Board. There was no inf…	no	Data was analysed using thematic analysis. The researchers acknowledge that no specific qualitative methodology/methods were used to inform the analytic process which might have uncovered additional insights. The researchers haven't indicated how many people were involved in data analysis, their relative leveles of experience in qualitiative research who whether there were any discussions about t…	yes	Study findings are discussed in relation to the original study question and are explicit. Study findings are strengthened through the engagement of the participant nurses through the analytic process (triangulation).	Somewhat (valuable to local policy makers)	The researchers provide a summary at the beginning of the paper "contributions to the literature". Strengths and limitations of the study are well documented.	low	low
Situational analysis to inform development of primary care and community-based mental health services for severe mental disorders in Nepal	2017	Angdembe M, Rimal D, Luitel NP, Kohrt B, A. O, Jordans M	yes	To better understand how a comprehensive mental health approach, encompassing services within PHC and the surrounding community, can be developed and implemented by focusing on the opinions and perceptions of key stakeholders of CCMSHS. Formative research conducted through a programme to develop and implement an evidence-based, comprehensive, community-based mental health services package in acco…	yes	This paper reports qualitative findings from cross-sectional studies portraying the prevalent condition of mental disorders, as perceived by district and national levels stakeholders.	yes	This was a mixed-methods study. The qualitative element gathered rich data of participant perceptions of the feasibility of developing and implementing CCMHS through individual interviews and FGD with key stakeholders to combine with the quantitative data to form a comprehensive understanding of whole study findings.	can't tell	Purposive sampling was used to recruit homegenous samples (occupation and geographical location) of participants for the FGDs (clinical staff, LHWs, patient groups) and snowball sampling to identify participants for for KIIs. Recruitment continued until data saturation was achieved. In total 26 participants were recruited. There is no information about any person who declined to participate in th…	yes	The researchers used a piloted interview schedule to facilitate gathering data relevent to the research issue. Field researchers attended a 7-day training package prior to beginning data collection. A full description of the data collection methods is reported. Data collection ceased when new new information was being uncovered.	no	There is no reporting of researcher reflexivity during study protocol design or during data collection and analysis in the paper. The researchers have not reported about whether any changes to the research design were necessary or made during the study.	can't tell	Ethical approval to conduct the study was obtained from the Nepal Health Research Council (NHRC) the national ethical body of the government of Nepal. Moreover, all the participants involved in the study were fully informed about the nature of the study, research objectives and confdentiality of the collected information. Likewise, interviews were only carried out with the participants after they…	can't tell	The researchers have provided a clear rationale for using framework analysis. The researchers haven't indicated how many people were involved in data analysis, their relative leveles of experience in qualitiative research who whether there were any discussions about their analysis.	yes	Study findings are discussed in relation to the original study question and are explicit. Data was gathered from different stakeholder groups and compared (triangulation). The researchers acknowlege limitations due to purposive sampling and risk of losing rich and important information during the Nepalise to English translations.	Somewhat (valuable to local policy makers)	Findings of the study are related to health policy in Nepal.	moderate	low
Barefoot therapists: Barriers and facilitators to delivering maternal mental health care through peer volunteers in Pakistan: A qualitative study	2016	Atif N, Lovell K, Husain N, Sik, Er S, Patel V, Rahman A	yes	to explore barriers and facilitators to the acceptability of peer volunteers (PVs), prior to implemen- tation of the Thinking Healthy Programme Peer Delivered (THPP) intervention.	yes	The research seeks to present an analysis of stakeholder perceptions.	yes	Describes using Framework analysis to simultaneously collect and analyise data. Justifies methodology as being appropriate for developing policy and practice orientated findings.	can't tell	The researchers used purposive sampling to ensure that there was a representative sample of participant groups. There was no discussion about any persons declining to participate in the study.	yes	Pilot tested topic guides were used for individual interviews and FGDs.	yes	The researchers report maintaining reflexivity through maintaining field notes and engaging in regular discussions with with the research teams in Pakistan and the UK.	can't tell	Participants given the choice of being audio-recorded and notes taken instead if declined. Participants for 1-2-1 interviews able to choose interview venue. All rocedures contributing to this work comply with the ethical tandards of the relevant national and institutional committees on human experimentation and with the Helsinki declaration of 1975, as revised in 2008. Ethical approval for the st…	can't tell	Data was analysed using framework analysis. Choice of method is described and justified. There is no information about how many researchers were involved in data analysis, their level of expertisie in qualitative data analysis or whether any discussions took place.	can't tell	Findings are integrated into the discussion as implications sections rather than summerised. Positve data is presented in terms of overcoming known barriers to delivery of MH interventions for new mums from existing research. Triangulation is in-part addressed (different stakeholder groups but no information provided about how many researchers participated in data analysis).	Somewhat (valuable to local policy makers)	Findings of the study are related to delivery of psychosocial interventions for new mums in rural Pakistan. Researchers propose that findings may be of interest to policy makers elsewhere.	moderate	moderate
Evaluation of a task-shifting strategy involving peer educators in HIV care and treatment clinics in Lusaka, Zambia	2012	Baird S, Sinkamba M, Born LJ, Wamulume C, Neroda KA, Quiterio N, Giganti MJ, Bolton-Moore C, Topp SM, Morris M, Reid SE	no	In the body of the study design section the researchers report that they are using a mixed-methods approach to evaluate the perceptions of HWs, patients and PEs of the role of PEs in reducing the workload of professional HWs and the acceptibility of PEs as members of clinic care teams.	yes	The researchers have reported that they sought to synthesis the perceptions of stakeholders about the acceptability of the PE role being evaluated. A qualitative approach facilitates gathering rich data to inform the findings of the study.	yes	This is a mixed-methods study. Descriptive statistics are employed to analyise closed question surveys completed by participants. Analysis of qualatative data collected during FGDs (HWs, Pes and patients) and KI (programme supervisory staff, NHC representatives, ART clinic managers, LDHMT co-ordinators and medical personnel) interviews were used to inform the findings of the survey analysis. Ther…	can't tell	The researchers reported that all HWs were eligible to participate in the study as they would be able to offer insights from personal experience but gives no information about recruitment. There is no information about any HWs who declined to participate.	can't tell	The researchers have reported that x2 FGDs moderated by x2 trained Zambian interviewers were held for HWs. There is no information about training, whether the interviewers were part of the research team or external to the study or about whether a topic guide was used. There is no demographic information about HW participants in the x2 FGDs so you cannot form an opinion of representativeness. Tria…	can't tell	There is no reporting of researcher reflexivity during study protocol design or during data collection and analysis in the paper.	can't tell	Ethics are not discussed. There is no statement indicating that ethical approval was granted by any institution. The researchers report obtaining individual patient consent but there is no corresponding information about obtaining informed consent from HWs or PEs.	no	The researchers report that qualitative data was analysed during multiple rounds of inductive thematic coding. There is no information presented about whether a framework reflecting survey tool items was used or how themes had been decided upon. The contributions box at the top of the article indicates that just x1 researcher LB was responsible for analysis and that this was reviewed by MJG, alth…	yes	Quotes are used to illustrate/support quantitative findings. Contradictory data appear to have been taken into account in the results section. The researchers report that the findings from the study were generally positive in terms of the acceptability of PEs working with patients, noting that the evaluation identified some areas for improvement (patient confidence in PE capability and for PEs to…	Somewhat (valuable to local policy makers)	This study was undertaken 9 years ago and is now out of date.	low	low
Stakeholder perspectives on antenatal depression and the potential for psychological intervention in rural Ethiopia: A qualitative study	2020	Bitew T, Keynejad R, Honikman S, Sorsdahl K, Myers B, Fekadu A, Hanlon C	yes	The study aimed to explore service providers' perspectives of the potential for future psychosocial interventions for antinatal depression in the Ethiopian context.	yes	The research seeks to present an analysis of stakeholder perceptions.	yes	An in-depth interview study facilitiates the collection and analysis of rich data of personal perspectives. There is no discussion how how the researchers decided which method to use.	can't tell	Clinical staff identified by key informants were purposively sampled (participants with varying qualifications, levels of experience and based in both rural and urban settings included). There is no information about any participants who declined to participate or how potential KI bias was addressed.	can't tell	Interviews were conducted by research assistants with experience of qualitative research in the local language using a topic guide informed by Kleinman's explanatory model interview, audio recorded, transcribed and translated. Recruitment is described as continuing until no new themes were emerging. Choice of setting is justified in relation to how women in the district access antinatal care. The…	can't tell	There is limited reporting of researcher reflexivity during study protocol design or during data collection and analysis in the paper. Discussion around agreeing codes during data analysis is reported in the methods section.	can't tell	Ethical approval (ref. number: 087/11/psy dated 07/09/2017) was obtained from the Institutional Review Board of Addis Ababa University, College of Health Sciences. Written, informed consent was obtained from all literate participants. Non-literate participants indicated consent with a thumb print including women from the age of 15–17 years since the Ethiopian Civil Code stipulates that women from…	can't tell	Interview audio recordings were transcribed verbatim and then translated into English. There is no discussion around checking whether the translated transcripts remain accurate to local contexts and accurately reflect what the participant said. The researchers used thematic analysis. There is no reference to methodology/method chosen.The first x2 transcripts were independently coded using an open…	yes	The researchers presented the themes with illustrative quotes in the results section. The researchers report that the findings of the study were generally positive in terms of the need for psychosocial internventions for perinatal depression (described as antinatal depression in the research aims) and proposed barriers that would need to be addressed when adapting the intervention for the cultura…	Somewhat (valuable to local policy makers)	The researchers acknowledge that the specific cultural practices of pregnant women and health service organisation in this district of Ethiopia affect generalisability of findings. However, also propose that their findings could inform maternal healthcare delivery in other low-income rural settings in Africa.	moderate	moderate
Health workers' and managers' perceptions of the integrated community case management program for childhood illness in Malawi: The importance of expanding access to child health services	2012	Callaghan-Koru JA, Hyder AA, George A, Gilroy KE, Bryce J, Nsona H, Mtimuni A	yes	The aim of this study was toexplore health workers’ and managers’ perceptions about CCM provided by health surveillance assistants (HSAs) during the program’s first year in Malawi.	yes	The research seeks to present an analysis of stakeholder perceptions.	yes	An in-depth interview study facilitiates the collection and analysis of rich data of personal perspectives. There is no discussion how how the researchers decided which method to use.	can't tell	Settings were sampled on the basis of high and low outcome results to look for similarities and differences that might explain findings. A pilot exercise was held in a separate district to identify the range of suitable respondents and to refine interview guides and protocols. There is no information about any people who declined to participate in the study.	yes	Apilot study was conducted to refine the interview process. Data from health surveillance assistants was collected during FGD held partly in the local language as this was found to be the most comfortable setting for them and condusive to participant disclosure. Interviews were lead by independent researchers (addresses bias) and a researcher from Canada. HSA's were invited in advance and FGD hel…	can't tell	There is some limited evidence of reflexivity being addressed throughout the study, although not collated under one heading.	can't tell	Ethics are not discussed. There is no statement indicating that ethical approval was granted by any institution. There is no specific information about participant consent or confidentiality, however identifying data has been removed from quotes reported in the paper and it is documented that particpants were invited to take part in the study and given advance invitations to attend FGDs in their …	can't tell	Interviews were recorded and transcribed with translation into English as required. Analysis method is described as inductive and following a framework approach ("a process for coding, catagorising and explaining qualitative data in a grounded manner). Richie and Spencer (1994) referenced here. Detail provided about the steps of data analysis. Analytic data analysis was used to count frequencies …		Both negative and positive findings were reported in the results section and summerised in table 2. Negative and positive findings were also addressed in the discussion section.	Somewhat (valuable to local policy makers)	This study is now 9 years old. It does identify areas for further research (trialling the intervention in other countries, and to explore the perceptions of patients and their families in respect of receiving the intervention locally.	moderate	low
Task-shifting challenges for provision of skilled birth attendance: a qualitative exploration	2015	Chandhiok N, Joglekar N, Shrotri A, Choudhury P, Chaudhury N, Singh S	yes	The aim of the qualitative element of the study was to assess the barriers/challenges faced by APs providing SBA services in the public health sector in selected Indian states and their training needs	yes	This is a mixed-methods study. The quantitative findings are presented elsewhere. The qualitative arm of the research seeks to explore AP perceptions of challenges they face in providing SBA services and to understand their perceived training needs to be.	yes	This is a mixed-methods study. The research question could also have been addressed using a case study design. There is no discussion about choice of research design. The reason for choice of thematic methodology for data collection and anlaysis was not given. Other methodologies such as phenomenology or ethnography would have been appropriate.	can't tell	Respondents were purposively sampled from intervention programme managers (including intervention trainers, supervisors and healthcare facility managers) and APs involved in the delivering the intervention. There is no information about any people who declined to participate in the study. Consent to participate was obtained.	yes	Data was collected during in-depth interviews carried out by experienced medical professionals who had received training in the data collection method, using a pilotted topic guide. Consent was obtained and interviews conducted in a confidential environment. Interviews were recorded, transcribed and translated by the study consultants. Triagnulation was addressed by interviewing a range of stakeh…	can't tell	There is no reporting of researcher reflexivity during study protocol design or during data collection and analysis in the paper.	yes	The researchers report having obtained prior ethical approval for the study. Obtaining informed consent is reported as is maintaing confidentiality through selection of interview venue and in anonymising data.	yes	Thematic analyis was conducted by a researcher with experience in community health research and thematic catagories finalised through consultation with the research team and medical consultants. involved in data collection. Data analysis was supported by NVivo. Transcripts were read repeatedly to generate inductive codes relating to the research aim which were then catagorised. Triangulation was …	yes	The discussion section is positioned in relation to the research question and also to the existing body of literature about task shifting to address shortages in health care resources generally. Triangulation of data is described, however the study lacks participant validation.	Somewhat	The value of this study is likely to be compromised in that data was collected in 2011. Recommendations to provide enabling environments for task shifting in maternal healthcare have relevence for maternal services in other countries.	good	moderate
“Knowing I can be helpful makes me feel good inside, it makes me feel essential”: community health care workers’ experiences of conducting a home-based rehabilitation intervention for people living with HIV in KwaZulu-Natal, South Africa	2017	Cobbing S, Chetty V, Hanass-Hancock J, Myezwa H	yes	the abstract documents that the aim of the study is to explore community care workers' experiences of being involved in carrying out the home-based rehabilitation programme for people living with HIV.	yes	The aim of the study is to gather rich data of personal perspectives of what enabled them to deliver the intervention and what challenges they faced in doing so. A qualitative methodology is appropriate.	yes	The researchers designed an interview study to collect data from participants and to analyse it thrematically. Whilst interviews are an approapriate methos for gatheing data, there is no information about why the researchers chose this study design over other types of study design or any reference to a specific epistomological position or underpinning methodology to inform data collection and ana…	can't tell	The researchers report that they interviewed x4 CCWs in the methods section but do not report their recruitment strategy or if anyone declined to participate.	can't tell	The researchers have reported that interviews were conducted on a one-to-one basis in the local language using a translator. Very little information is presented about the data collection methods, overall.	can't tell	There is no reporting of researcher reflexivity during study protocol design or during data collection and analysis in the paper. Issues such as addressing rigour in translingual reseach have not been addressed.	can't tell	Ethics are not discussed explicitly. The authors have reported that the interviewers and translators were not known to the participants and that identifying information has been removed from data to protect participant confidentiality.	can't tell	The study authors report that data was analysed thematically. Trustworthiness was addressed through having x2 experienced qualitative researchers perfomr and compare data analysis and that they employed member checking was employed to maintain rigour.	yes	Both positive and negative findings in relation to the research question are addressed in the discussion section, supported by illustrative quotes. Findings are collated with wfinds for other, earlier published studies.	Somewhat (valuable to local policy makers)	This study adds to the body of knowledge about task shifting elements of HIV care to non-specialist community-based workers through collaborating findings of earlier studies.	low	low
Policy and programmatic implications of task shifting in Uganda: a case study	2012	Dambisya YM, Matinhure S	yes	The background section documents that the ECSA HC Secretariat undertook a case study on task shifting in Uganda with the objectives of understanding policy and programmatic implications of task shifting in relation to HW roles, responsibilities and workload, the ultilisation of community-based health workers and/or people living with HIV/AIDS to provide peer counselling and related services and t…	yes	The aim of the study is to understand attitudes and perceptions about task shifting from different stakeholder perspectives. A case study design has been chosen. The choice of a case study design over over methods has not been described.	yes	This is a case study. Case studies are intensive, systematic investigations of an individual, group, community or some other unit in which the researcher examins in-depth data relating to several variables. The choice of design is in keeping with the objectives of the study	can't tell	Key informants and FG participants where recruited using convenience sample. The researchers report that they attempted to be inclusive of different stakeholder groups and list the organisations/services represented. The choice of participants is in keeping with the aims of the study. There is no information about anyone who declined to participate or why.	yes	The researchers used KI individual interviews,FGDs and reviewed treatment guidelines and the health sector strategic plan to collect data. The researchers report that they used "pre-tested tools" for interviews and FGDs without giving details. They list the topics of interest focused on during the interviews and FGDs (being the same to facilitate triangulation and trustworthiness), and link them …	can't tell	There is no reporting of researcher reflexivity during study protocol design or during data collection and analysis in the paper.	yes	There is a comprehensive ethical considerations section in the paper	can't tell	The description of data analysis is very brief. Notes from interviews and FGDs were organised under major thematic areas , using content analysis and open coding. The researchers comment that the major themes mirrored the focus areas identified in the study tools. No information is given about the coding process or about how many researchers were involved	yes	The results and discussion sections are combined. Findings are reported comprehensively with both positive and negative findings being documented with illustrative quotes drawn from different stakeholder groups. Findings are correlated to the aims of the study.	Somewhat	Although this is a comprehensive and, overall, well reported stduy it was published in 2012 and is now out of date.	moderate	/
Nurse and manager perceptions of nurse initiated and managed antiretroviral therapy (NIMART) implementation in South Africa: A qualitative study	2013	Davies NE, Homfray M, Venables EC	yes	The abstract documents that the objective of the study was to explore nurse, faculty and programme managers' perceptions of nurse initiated and managed antiretroviral therapy implementation in South Africa.	yes	The aim of the study was to gain insight into participants' experiences of NIMART implementation	yes	The researchers gathered data from key stakeholders participating in NIMART implementation and sampled from a mixture of urban, peri-urban and rural sites. Data was collected via key stakeholder interviews and FGDs.	yes	participants were purposively recruited from each site on the basis of having received training in delivering NIMART and, ideally, experience of implementing it as well. The researchers have reported invited particiants who declined with the reason why.	yes	The researchers have reported that they pilotted the topic guides, gave consideration to the make-up of FGD membership to facilitate open discussion. The researcher was supported by a note taker in FGDs.	yes	The researchers addressed bias during data collection by ensuring that the researcher collecting information during FGDs had no prior relationship with the participants.	yes	The researchers have described how they obtained informed consent from participants. They have considered the membership of FGDs to maintain a safe and confidential environment. The study had received prior ethical approval from a research commitee.	yes	The researchers reported using NVivo9 to facilitate the development of a coding framework of narrowly defined codes and that transcripts were read mutiple times to facilitate immersion in the data. Thematic content analysis was used to consolidate codes into 4 key themes. co-authors reviewed random excerpts from transcripts to confirm coding accuracy. Consistency of themes was checked by triangul…	yes	The discussion section address both the facilitators and challenges to imprementing the NIMART interventino via task shifting from the perspective of all involved stakeholder groups and in relation to the existing body of knowledge about task shifting in HIV management.	Somewhat	This is a well reported study, however it was published in 2013.	good	/
Do community health workers perceive mechanisms associated with the success of community case management of malaria? A qualitative study from Burkina Faso	2015	Druetz T, Kadio K, Haddad S, Kou, a, S., Ridde V	yes	The abstract documents that the objective was to assess the presence of the mechanisms [of good work performance and successful community interventions] in CHWs and explore the influence of contextual factors [affecting work performance and success in delivering community interventions].	yes	The aim of the study is to gather insights from the perspective of CHWs, therefore a qualitatative methodology is appropriate.	yes	The choice of using semi-structured interviews with CHWs facilitated gathering of data pertinent to addressing the study aims. The study authors have justified their choice of methodology in section 3 of the paper.	yes	All CHWs in charge of CCMm in the study area were contacted by telephone and invited to participate. 8 CHWs were unavailable and the other 27 were recruited. The 8 not recruited were not contacted again as data saturation had been reached.	yes	Semi-structed interviews were conducted by a research assistant not previously known to the participants in the field. The topic guide was developed using Kane et al's theoretical framework. Changes were made to reflect concepts from the framework that were difficult to translate into the local language and cultural context. The topic guide was then pilotted outside of the study area and no diffi…	yes	Data was gathered by a RA with no prior relationship with the participants to address bias. Interviews were audio recorded to ensure accuracy.	yes	The study had received prior ethical approval. The consent process is documented in the paper.	yes	Data was analysed by x2 researchers and analysis compared to check for coding divergences which were then resolved in discussion (internal validity). Transcripts were coded using NVivo10 and using Kane et al's analytical framework to investigate the presence of mechanisms in CHWs. Emeging themes were then explored (example given to illustrate method).	yes	The disscusion section plots study results against Kane et al's theoretical framework, noting that although most mechanisms were perceived by most CHWs, x2 mechanisms (being accountable to the community and being elected/recruited by the community to become the CHW) were generally absent. The implications of this was adressed in the discussion.	yes	Availability of skilled, knowledgeable and trusted CHW to deliver healthcare in primary care settings is becoming increasingly important in order to deliver accessible, univeral healthcare for all in low-resource settings as are typified in Sub-Saharan Africa. Being able to disseminate knowledge of the 7 mechanisms of good performance to CHWs will contribute to the development and retention of th…	good	/
Task-shifting: experiences and opinions of health workers in Mozambique and Zambia	2012	Ferrinho P, Sidat M, Goma F, Dussault G	yes	The abstract documents that the objectives of the study were to identify the perceived causes and factors facilitating or impeding task shifting and to determine both positive and negative consequences of task shifting for service users and health workers.	yes	The aim of the study is to gather insights about how task shifting impacts on HWs and service users.	yes	The researchers have described the method of data collection and that they used open , qualitative content analysis but have not provided any information on their rationale for choice of study design and have not addressed their methodological approach. However, the sample population, data collection methods and analysis method are in keeping with the study aims	can't tell	The researchers approached health care facility managers in a representative sample of urban and rural settings. All managers consented for their facilities to participate and to undertake the recruitment process. The researchers acknowledge that they do not, therefore know how participant were recruited and whether anyone declined.	can't tell	Data was collected during FGDs, idividual and paired individual interviews. Efforts were made to organise FGDs by cadre of HW in larger facilities. Interviews and FGDs used the same topic guide and were audio-recorded. The researchers haven't reported whether there was a pilotting stage.	can't tell	There is no reporting of researcher reflexivity during study protocol design or during data collection and analysis in the paper.	can't tell	There is no indication of whether ethical approval was granted for the study and no information about how participant consent was obtained. The researchers have said that they obtained consent to record the interviews and quotes have been anonymised in the published paper.	can't tell	Only brief comment that the audio transcripts were transcribed and subjected to open, qualitative content analysis.	can't tell	The researchers propose that their study results are consistent with other studies from the same geographical locations in terms of commonality of the practice of task shifting and that it adds to the body of literature because it specifies types of task shifting and documents the opinions of staff "about the situation". The discussion section is fairly brief in comparisson to the results section…	limited	This study is not comprehensively reported and there appear to be some concerning issues particularly around the recruitment method and in lack of information about how data was analysied. The findings do appear to support previous studies, however, it isn't possible to determine whether the findings are balanced as only positive findings are reported. The conclusion section in particular gives t…	low	/
Non-physician clinicians in rural Africa: lessons from the Medical Licentiate programme in Zambia	2017	Gajewski J, McCauley T, Brugha R, Mweemba C, Cheelo M, Kachimba J, Borgstein E, Bijlmakers L	yes	The abstract documents that the study aimed to describe the role, contributions and challenges sugically active medical licentiates have experienced.	yes	The aim of the study is to gather personal perspectives of MLs to inform making safe sugery accessible to rural populations in Sub-Saharan African countries	yes	The researchers describe that they chose a qualitative approach using in-depth interviews and thematic data analysis informed by a literature review and previous experience of interacting with MLs and other hospital staff to address their research aim. Methodology underpinning the study design was not reported explicitly.	can't tell	The researchers recruited key informants (national level members of the ML implementation task force, ML trainers/supervisors, MLs and ML trainees) in keeping with their research aims. They have not indicated the recruitment method "conveninence, purpositive, snowballing etc) but have described providing study information sheets and obtaining informed consent. Details about anyone who declined to…	can't tell	The researchers conducted 1-2-1 interviews with participants. They do not indicate whether the participants had any prior relationship with the researchers. Interviews were conducted at the participant's place of work. There is no information about whether a topic guide was used or if the interviews were pilotted before data collection commenced. Interview were audio recorded for later transcript…	can't tell	There is no reporting of researcher reflexivity during study protocol design or during data collection and analysis in the paper.	yes	Ethical approval for the study was granted by the University of Zambia and research ethics committee of the RCS in Ireland. The researchers have reported obtaining obtained consent from participants and have anonymised data.	yes	X2 researchers coded data in NVivo11 using a pre-determinded coding framework supplemented by the inclusion of additional codes derived from themes emerging from the data that were relevant to the research aims. The researchers discussed their analysis with the wider team to build concensus as to the most relevent themes.	yes	The researchers propose that their study adds to the existing body of literature on task shifting in Sub-Saharan Africa helping to identify a sustainable response to the sugical needs of rural populations. The results and discussion sections are well rounded with illustrative contributions from different stakeholders incorporated into each theme. The researchers position each theme in comparison …	yes	This is a recent study that adds new knowledge to the existing body of research pertaining to access to surgical services in rural areas of Sub-Saharan Africa through the mechanism of advanced clinical training by demonstrating that that such training is acceptable, supported and would increase capacity and staff retention. Limitations are acknowledged. Recommendations for policy and practice tha…	moderate	/
Use of surgical task shifting to scale up essential surgical services: a feasibility analysis at facility level in Uganda	2013	Galukande M, Kaggwa S, Sekimpi P, Kakaire O, Katamba A, Munabi I, Runumi FM, Mills E, Hagopian A, Blair G, Barnhart S, Luboga S	yes	The abstract documents that the study aims to assess the views of clinicians and managers on the use of task shifting as an effective way of alleviating shortages of skilled personnel at facility level (in Uganda). The background further states that the purpose of the study was to collect health facility and clinician views of feasibility, practicality and advisability of (surgical) task shifting.	yes	The aim of the study is to gather personal views on the use of task shifting in the context of addressing shortages in surgical specialists	yes	This paper reports on the qualitative arm of a mixed-methods study. The researchers describe that they opted for a interview/FGD/based study to obtain HW's understanding, experiences and views of surgical task shifting. (quanatitative data concenring surgical proceedures was obtained from theatre operation logs and a questionnaire). The researchers have not explicitly documented why they chose th…	can't tell	Participants were purposively selected to include those involved in the provision of surgical care services in the facilities visited as well as "other cadre levels". No further information is provided about the recruitment strategy or about any people who declined to participate in the study. No demographic data pertaining to participant characteristics are presented in the paper, although the r…	can't tell	The researchers collected data via KI interviews and mixed-cadre FGDs across selected facilities. Interviews/FGDs were conducted by a social scientist and 1-2 surgeons (clinical specialists). The interviews/FGDs were audio recorded and the researchers also tok notes. The researchers used a pre-prepared topic guide. the isn't any information about how questions for the topic guide were chosen or w…	can't tell	There is no reporting of researcher reflexivity during study protocol design or during data collection and analysis in the paper.	yes	Ethical approval for the study was granted by Makerere University. Written, informed consent was obtained from participants. Participants "were informed of the purpose, risks and benefits of participation (in the study).	can't tell	Audio transcripts were transcribed by the original interviewer and triangulated with field notes. The researchers describe using a collaborative team approach to analysing transcripts and developing themes. The team developed a matice to track themes across the included research sites and counted frequencies of themes being discussed across each FGD. In the results section, illustrative themes ar…	can't tell	The researchers address both positive and negative views about surgical task shifting in the discussion section and link this to the exisitng literature about surgical task shifting. There is a short limitations section, however this address logistical shortfalls in conductiong the study rather than credibility of the research team.	Somewhat	Although this study presents the views of a large number of participants and presents rich data about surgical task shifting, it is an older study and so local health systems may now be different.	moderate	/
Implementing nurse-initiated and managed antiretroviral treatment (NIMART) in South Africa: a qualitative process evaluation of the STRETCH trial	2012	Georgeu D, Colvin CJ, Lewin S, Fairall L, Bachmann MO, Uebel K, Zwarenstein M, Draper B, Bateman ED	yes	The abstract documents that the study focuses on perceptions of STRETCH, changes in health provider roles, attitudes and patient relationships and impact of the implementation context on trial outcomes.	yes	This is a process evaluation, one element of which is to evaluate personal views about the feasibility and acceptibility of STRETCH (task shifting)	yes	The researchers have documented that their aim was to explore experiences, attitudes and practices of a wide variety of stakeholders to develop an understanding of the impact of brader structural and contextual factors on the implementation process. They have shared that by choosing to gather data through KI interviews, FGDs and observations they are better able to assess the fidelity of the impl…	can't tell	The selection of sites sampled for the PE is well documented. Information about individual participant recruitment is not presented. There is no information about anyone declining to participate in the study.	can't tell	The data collection methods are well described in terms of logistics, however there is no discussion about use of topic guides, pilot study or whether any changes were necessary. Although the researchers describe collecting data "iteratively" they do not explain their procedure for doing so.	can't tell	Although the researchers report on addressing reliability and validity of their analysis through use of mutiple methods of data collection and in-team discussions, this is not persitioned in the context of reflexivity/possible bias.	yes	Ethical approval for the trail was obtained. The authors report that "all requirements of the Helsinki Declaration 2008 were met".	can't tell	The thematic analysis method is decribed. Credibility is not discussed explicitly although X2 researchers worked together on the analysis. The researchers report that "all negative instances of the findings were discussed and accounted for". The researchers have not reported how they determined key themes.	yes	The discussion section is well developed with detailed consideration of key themes correlated to existing relevent literature about task shifting in HIV management and positioned in relation the delivery of PHC by nurses in other sub-Saharan contexts.	good/somewhat	Although the results and discussion sections of this study are comprehensive and likely to be generalisable across similar settings in LMICs, the study evaluates an intervention trial during 2007 and 2010 so some of the findings are now likely to be somewhat out of date.	moderate	/
Application of the Consolidated Framework for Implementation Research to examine nurses' perception of the task shifting strategy for hypertension control trial in Ghana	2020	Gyamfi J, Allegrante JP, Iwelunmor J, Williams O, Plange-Rhule J, Ntim M, Blackstone S, Apusiga K, Peprah E, Ogedegbe G	yes	The background describes that the purpose of the study was to identify and describe the CH nurses' (CHNs) perceptions of facilitatators and challenges faced with the task shifting strategy for hypertension control (TASSH)	yes	The aim of the study is to gather personal views on the use of task shifting in the context of addressing shortages in specialists in the management of hypertension	yes	The researchers have justified the use of the consolidated framework for implementation research (CFIR) to explore CHNs perceptions of TASSH.	yes	CHNs who had participated in TASSH and met defined criteria were purposively sampled. Details of those who declined to participat are given with the reason why.	yes	The data collection method is well described in the data collection section. Data was collected through KI interviews and FGDs to facilitate triangulation and informed by the CFIR.	can't tell	Reflexivity/possible bias has not explicitly been addressed. However, the researchers have disclosed their experience as qualitative researchers and worked collaboratively during data analysis. In the discussion section the authors acknowledge that using TASSH coordinators as interviewers could have introduced social desirability bias.	yes	The researchers have provided details of institutions that gave ethical approval and have documented how consent was obtained from participants. Participant data has been anonymised.	yes	The data analysis method is well documented. Data was coded using coding techniques advocated by Corbin and Strauss (GT) to develop final thematic catagories to address the research question and using CFIR as a guide during theme generation. Credibility was addressed through member checking.	yes	Reporting of the study was guided by COREQ. The discussion section is well developed with detailed consideration of the themes correlated to the existing literature and the study research aim.	good	This is a recent study of robust design. The researchers position their findings in terms of informing future evidence-based task shifting strategies in low resource settings in LMICs and the importance of theory-driven application to stakeholder perception of evidence-based interventions	good	/
Training nurses in task-shifting strategies for the management and control of hypertension in Ghana: a mixed-methods study	2017	Joyce Gyamfi, Jacob Plange-Rhule, Juliet Iwelunmor, Debbie Lee, Sarah R. Blackstone, Alicia Mitchell,	yes	The abstract states that the purpose of this study was to assess nurses’ knowledge and practice of hypertension management and control pre- and post-training utilizing task-shifting strategies for hypertension control in Ghana (TASSH).	yes	The researchers report that they are "assessing nurses' satisfaction with the training, resultant changes in practice and barriers and facilitators to optimal hypertension management". As such, they are seeking personal views and so a qualitative methodology is appropriate.	yes	This is a mixed-methods stduy. Quantitative data was collected using a pre and post test survey. Subjective data about nursres' satisfaction are collected through using semi-structured interviews. However, the researchers have not explicitly stated why they chose this study design and if they considered any other options for study design. Triagulation could have been better adressed if nurses wer…	can't tell	£8 (78%) of the nurses trained to deliver the intervention were later interviewed. There is no information about the missing 27%.	can't tell	The researchers used semi-structured interviews to collect data relating to the study aims. There is no further information presented about how data was collected.	can't tell	There is no reporting of researcher reflexivity during study protocol design or during data collection and analysis in the paper.	yes	The study received ethical approval from the New York University School of Medicine and Kwame Nkrumah University of Science and Technology in Ghana. Participants provided verbal and written consent to participate in the study and data was anonymised.	yes	The researchers describe using a team approach to thematic data analysis following Braun and Clarke's guidelines. The researchers state that because their study is exploratory in design and aim, they used an inductive approach with the presupposition of an existing theoretical framework.	yes	The discussion section addresses the research aims and positions findings in relation to the existing body of literature. Credibility of the study in the limitations papragraph (potential reporting bias on the part of participants).	somewhat	This is a recent study which explores HW views about the effectiveness of intervention training, personal benefits/costs of delivering the intervention and barriers and facilitators to integrating the intervention into usual care for hypertension management. The researchers address generalisability in the discussion section and comment that the sample size is small and could be subject to partici…	moderate	/
Adopting Task-Shifting Strategies for Hypertension Control in Ghana: Insights From a Realist Synthesis of Stakeholder Perceptions	2016	Juliet Iwelunmor*, Deborah Onakomaiyay, Joyce Gyamﬁy, Solomon Nyamez, Kingsley Apusigax, Kwame Adjeiz, Kezia Manteyx, Jacob Plange-Rhulex, Kwaku Poku Asantez, Gbenga Ogedegbey	yes	The researchers state that the purpose of the study was to identify the context in which hypertension management occurs within the CHPS zones and to explore the mechanisms that may facilitate or hinder the adoption of an evidence-based strategy for hypertension control (TASSH) in the CHPS zones.	yes	This is a "realist synthesis". Qualitative elemvents of the study design allowed the researchers to gather rich data about key stakeholder perceptions.	yes	The researchers have explained and justified their choice of a realist synthesis study design.	can't tell	The recruitment strategy is justified ("a purposive sampling approach was used to select participants with the main criterion being involvement in research, design, or implementation of health interventions in Ghana"). There is no information about any people who declined to participate in the study.	can't tell	The data collection methods are described. Brainstorming and interview guides were developed by the research team and are stated to have been reviewed. There is no information about pilotting and whether any changes were made to the guides. Interviews, FGDs and brainstorming sessions were recorded and transcribed, although there is no information about who performed transcription and whether any …	can't tell	Reflexivity/possible bias has not explicitly been addressed. However, the researchers have disclosed working collaboratively during data analysis and have acknowledge that presenting materials in English and the subsequent need for ad hoc translation into the local language for some community stakeholders could have impacted on participant comprehension during the data collection phase.	yes	Ethical approval was obtained from the Institutional Ethics Committee of Kintampo Health Research Centre (KHRCIEC/2017-23), School of Medical Sciences/ Komfo Anokye Teaching Hospital Committee on Human Research, Publication and Ethics (CHPRE/AP/418/17), and the GHS Ethics Committee (GHSERC004/08/17). Informed constent was gathered from participants, data collected were securely stored and data wa…	can't tell	The researchers report that they conducted thematic analysis to identify emeging themes that may influence the adoption of TASSH guided by a "realist lens". Themes were identified through using collaborative team analysis, although the researchers have not explained how the data presented were selected from the sample to demonstrate the analytic process. The reseachers present results that positi…	yes	The discussion section addresses the research aims and positions findings in relation to the existing body of literature and gaps in knowledge in the context of what is known about systems for hypertension management in LMICs.	good	This is comprehensive study gathering and triangulating perspectives of multiple stakeholders. Findings are presented in the context of then current practice and policy for hypertension management with recommendations for future planning to facilitate uptake of TASSH in other LMICs. Recommendations are also made for future research.	moderate	/
Task Sharing or Task Dumping: Counsellors Experiences of Delivering a Psychosocial Intervention for Mental Health Problems in South Africa	2020	Jacobs Y, van der Westhuizen C, Brooke-Sumner C, Sorsdahl K, Myers B	yes	The researchers state that the aim of the study was to explore the experiences of both dedicated and designated facility based counsellors (FBCs) tasked with delivering the project MIND counselling intervention within primary care chronic diseases services in a region of South Afica.	yes	The aim of the study is to gather personal accounts of the experience of using the project MIND counselling intervention form the perspective of x2 groups of HWs, therefore a qualitative methodology is appropriate.	yes	The researchers have documented using Richie and Spencer's thematic framework approach and justified thids in terms as being suited to addressing their research aims.	yes	Any HW who had delivered the counselling intervention for at least 3 months was eligible for inclusion in the study. The researchers have comprehensively addressed the reasons for declining and potential impact on data analysis of the 11 people who declned to participate in the study.	can't tell	The data collection method is well described in the data collection section. Data was collected through KI interviews by an independent, experienced qualitative interviewer. Details of the setting are provided. A semi-structured topic guide was used, however there is no information about whether this was pilotted or changed in any way.	can't tell	Reflexivity/researcher bias has not been explicitly addressed. However, there are indications that this was employed during data collection and analysis.The researchers report that an independent interviewer was employed for data collection and a professional transciption service used although there is no information about backward transcription checking. Data analysis was a collaborative team ex…	yes	All transcriptions were anonymized and the identities of those who refused participation withheld. Ethical approval was obtained from both the University of Cape Town (HREC REF 753/2017) and the South African Medical Research Council (EC 004-2/2015) human research ethics committees. The authors have no known conficts of interest	yes	The data analysis method is well described with a combination of independent analysis and collaborative practice used in coding and developing themes. Member checking of emegent themes was employed without new information emeging, implying that the analysis method was sufficiently rigourous. Reaching data saturation is described and how analysis continued beyond this point to collaborate (strengt…	yes	The discussion section addresses the research aims and the the results section is comprehensively reported with supporting quotes illustrating the emergent themes. Both facilitators and barriers are reported from the perspective of both groups of participating HWs. Findings from the study are positioned within the existing body of literature. Credibility of findings is considered through relectio…	somewhat	Although this is a well designed and conducted study, generalisability to other settings may be limited due to lack of hetergeneity in the sample population. The researchers recommend undertaking further research examining similarities and differences among more diverse groups of counsellors across different contexts and types of MH interventions to guide the development of generic training and s…	good	/
Task shifting in maternal and newborn care: a non-inferiority study examining delegation of antenatal counseling to lay nurse aides supported by job aids in Benin	2011	Jennings L, Yebadokpo AS, Affo J, Agbogbe M, Tankoano A	yes	The researchers state that the aim of the study was to explore the influence of delegating maternal and newborn counselling responsibilites to clinic-based nurse aides on the quality of counselling provided as part of a task shifting initiative to expand their role.	yes	The researchers sought nurse-midwives and nurse-aides personal perceptions of the task shift. Therefore a qualitative methodology is appropriate	yes	The researchers chose a mixed-methods design so that they could measure both clinical outcomes and qualitatively explore the acceptability of task shifting counselling from nurse-midwives to nurse aids from multiple stakeholders. This study used a non-inferiority quasi-experimental design. A non-inferiority study was used because the quality of communication by lay nurse aides was not required to…	can't tell	The researchers have said that they interviewed providers after the task shift but otherwise give no details about their recruitment strategy or any information about any provider who declined to participate in the study.	can't tell	Provider perceptions were collected using semi-structures questionnaires (topic guides?) during individual interviewAll data collection tools were reviewed and approved by local Beninese project staff to ensure they were clear, easy to follow, and appropriate for the local culture. The observation team received three days of training in counseling, observation, interviewer techniques, and questio…	can't tell	Reflexivity/researcher bias has not been explicitely addressed.	can't tell	This study received ethics approval by the Johns Hopkins Bloomberg School of Public Health Institutional Review Board, Baltimore, Maryland; the Research & Evaluation review group of the USAID Health Care Improvement Project at University Research Co., LLC (URC), Bethesda, Maryland; and the USAID Integrated Family Health Project at URC, Bohicon, Benin. There is no information about [articipant inf…	can't tell	The method used to analyse the qualitative data has not been described. There is no information about how many of the research group were involved in analysis. Themes map what was on the topic guide (a priori framework) and results are quantified into %'s of agreement/disagreement with statments which are summarised in a table.	can't tell	The results are presented under thematic headings combining quantitative and qualitative data and divided between providers and patients. Responses to open-ended questions are presented as quotes in a table divided into topic areas, with quotes for and against presented. Credibility of findings has not been addressed.	somewhat	Whilst suggesting that the study has x3 main policy implications, this study is now 10 years old and so health systems locally may have changed. However, it does address that there are hidden costs in task shifting relating to training and supervision that could be overlooked during planning a task shifting initiative.	moderate	/
Exploring Indonesian midwive's experience of preeclampsia screening and community health volunteer's role to prevent maternal and fetal complications: A qualitative study at the community level	2020	Johariyah, Widyawati, Nurdiati DS	yes	The researchers state that the aim of the studywas to investigate the experience of midwives in screening preeclampsia and the possibility of involving CHVs in the public health centres of Kroya and Adipal, Central Java, Indonisia and analysed using content analysis.	yes	The researchers sought midwives and CHWs perceptions of preeclampsia screening. Therefore a qualitative methodology is appropriate.	yes	The researchers have used a phenomenology with thematic content analysis to address the research aim. Phenomenology is a methodology that seeks to explore lived experiences from the perspective of participants.	can't tell	The researchers have reported why they chose the research sites and described the criteria for meeting the recruitment criteria for participants and how participants were recruited for the study. However, they have not addressed whether any potential participants declined to be included in the study.	can't tell	The researchers collected data from participants using one of two semi-structured topic guides during individual interviews. The researchers described the data collection method clearly. However, althought they report that they developed the topic guide themselves, they have not described the method used to determine questions nor if it was pilotted.	can't tell	Reflexivity/researcher bias has not been explicitely addressed. However, there is evidence that it was considered through reporting of member checking of transcripts and use of peer review strategies throughout the research process until the data analysis.	yes	This study was approved by the Medical and Health Research Ethics Committee of the Faculty of Medicine, Public Health and Nursing, University of Gadjah Mada on July 3th, 2018 with Ref:KE/FK/0640/EC/2018. All participants signed an informed consent form at the beginning of the first meeting before fully participating in the study process.	yes	The data analysis method is clearly described and includes an account of how triangulisation, credibility and trustworthiness were addressed.	yes	The results and discussion sections are combined and are comprehensively reported. Findings are positioned within the existing literature base and in reference to health policies. Participant quotes are used appropriately to illustrate findinfs.	good	This is a recently published paper highlighting inconsistencies in undertaking routine preeclampsia screening by midwives in a single district in Indonesia. It proposes a new model of preeclampsia screening incorporating the involvement of CHWs in monitoring guided in the first instance by the development of preeclampsia screening guidelines. This is a model that could be adopted in other regions…	good	/
Enabling and hindering factors of health surveillance assistants' roles in the provision of contraceptive services in Mangochi, Malawi	2020	Kok M, Tolani M, Mtonga W, Salamba T, Mwabungulu T, Munthali A, Chinsakaso B, Smet E	yes	The researchers state that they aimed to explore enabling and hindering factors of health surveillance assistants (HSAs) roles in the provision of modern contraceptive services in Mangochi district, Malawi.	yes	The researchers sought multiple stakeholders' perceptions. Therefore, a qualitiative methodology is appropriate.	yes	Although the researchers have not explained or justified their methodplogy explicitly, the thematic methodology is appropriate in addressing the research aim.	can't tell	The researchers have reported why they chose the research sites and described the criteria for meeting the recruitment criteria for participants and how participants were recruited for the study. They have also explained why some HSAs did not participate in the study. They have not provided any information about any other stakeholders approached who might also have declined to participate in the …	yes	The data collection method is clearly described and includes reference to how the topic guides were designed and pilotted.	can't tell	Reflexivity/researcher bias has not been explicitely addressed.	yes	The National Health Science Research Committee provided ethical approval for this study. In addition, the District Health Management Research Team gave their approval to onduct this study. All study participants signed an informed consent form. For participants who were less than 18 years old, consent was sought from their parents or guardians prior to the interviews.	can't tell	The description of the data analysis method is very brief. There is evidence of collaborative team working to agree concensus. They also state that preliminary findings were validated with the local research committee and local government, presumably to address researcher bias but this in itself could introduce reporting bias?	yes	The results and discussion sections are are comprehensively reported and address the rearch aim of the study. Findings are positioned within the existing literature base and in reference to health policies. Participant quotes are used appropriately to illustrate findings.	good	This is a recently published paper that highlights that whilst generally well trained in the provision of contraceptives HWs would benefit from further training in how to engage young people and men in education about the role of contraceptives and in using them.	moderate	/
Evaluation of a Well-Established Task-Shifting Initiative: The Lay Counselor Cadre in Botswana	2013	Ledikwe JH, Kejelepula M, Maupo K, Sebetso S, Thekiso M, Smith M, Mbayi B, Houghton N, Thankane K, O'Malley G, Semo B	yes	The researchers state that the aim of the study was to examine the Botswana lay counsellor cadre, a task shifting initiative, to explore effectiveness and contribution to the health workforce. Specifically, the objectives of this evaluation were to: 1) describe the demographic characteristics and duties of the lay counselor cadre; 2) examine the performance of the lay counselors in terms of their…	yes	The researchers sought to understand lay counsellor's and patients' views as well as aiming to observe lay counsellors' practice. Therefore a qualitative methodology is appropriate.	yes	The researchers chose a mixed-methods design to address their research aim. This enabled them to traigulate data anaysis results and to both qualify and quantify lay counsellor effectiveness in conducting HIV tests and providing relating counselling. In the data analysis section the researchers document that they used grounded theory to analyis their qualitative data drawn from individual intervi…	can't tell	The researchers have described that they recruited a purposively-selected sample of stakeholders to interview/participate in FGDs. They describe using stratified random sampling for observations. They have not documented how they were approached or given details of anyone who declined to participate in the study.	can't tell	The data collection methods are clearly described. and reported to have been developed using tools and procedures formely developed by UNAIDS used in a similar setting, although no information is provided about what changes were made and if so, how this was decided upon.. Nuse counsellors collecting observational data were trained beforehand.	can't tell	Reflexivity/researcher bias has not been explicitely addressed. However, nurse counsellors who conducted the the observations were not affilitated with the research sites.	yes	This research was approved by the Botswana Health esearch and Development Committee. The study was conducted by the International Training and Education Center for Health (ITECH), which is a collaboration between the University of Washington and University of California, San Francisco under the guidance of a technical working group comprised of healthcare stakeholders. All participants provided s…	can't tell	The researchers describe that they used thematic analysis informed by grounded theory. They state "Given that little information was available related to the day-to-day activities of the lay counselors or their performance; a grounded theory approach was taken as an inductive strategy for characterizing the performance of the cadre". However, no further details are provided about how they applied…	yes	The results and discussion sections are are comprehensively reported combining both qualitative 1st and 2nd order constructs with quantitative findings to address the rearch aim of the study. Findings are positioned within the existing literature base and in reference to health policies. Participant quotes are used appropriately to illustrate findings.	somewhat	Although this is a comprehensive study. It was published in 2013	moderate	/
"Someone who is in this thing that I am suffering from": The role of peers and other facilitators for task sharing substance use treatment in South African HIV care	2019	Magidson JF, Satinsky E, Seitz-Brown CJ, Joska JA, Andersen LS, Regenauer KS, Borba CP, Safren SA, Myers B	yes	This study aimed to explore patient and provider perspectives on the integration of HIV and AOD treatment services in Cape Town, South Africa. This included barriers and facilitators to task sharing AOD treatment in HIV care and preferences for a task shared approach to integrating AOD treatment in HIV care, including who should deliver the behavioural intervention.	yes	The researchers sought to understand provider and patient perspectives. Therefore a qualitative methodology is appropriate	yes	The researchers chose a qualitative, implementation study design informed by the RE_AIM framework as the study was the formative phase to inform the development of a task-shared intervention for the integration of the management of HIV, depression problematic alcohol and other drug use (AOD) in South Africa.	can't tell	Eligible providers were identified by the medical officer at each site. Providers were recruited if they were involved in delivering HIV or AOD care in one of the medical clinic sites, including the co-located Matrix substance use site. Providers were purposively sampled across role types. Adetailed account of patient recruitment has been provided and there appears to be representativeness across…	yes	A detailed account of the provider and patient interviews is provided.	yes	Whilst not discussed explicitly, reflexivity and bias is addressed throught the use of a team approach to data analysis and in the use of independent interviewers/transcribers with qualitative research experience.	yes	All study procedures were approved by the University of Maryland Institutional Review Board (IRB), Partners Human Research Committee and the Human Research Ethics Committee at University of Cape Town. The participant consent procedure is described in the article.	yes	The data analysis method is clearly reported and involved more than one researcher.	yes	The results and discussion sections are are comprehensively reported combining both qualitative 1st and 2nd order constructs with quantitative findings to address the rearch aim of the study. Findings are positioned within the existing literature base and in reference to health policies. Participant quotes are used appropriately to illustrate findings.	good	This is a comprehensive study which was published in 2020. As such, its findings are up to date. A key finding was that despite a supportive policy level environment for integrating services, there was little evidence of this happening in services. The researchers proposed strategies for addressing this that could be relevent in other LMICs. Limitations are acknowledged and clearly addressed	good	/
Factors facilitating trained NIMART nurses' adherence to treatment guidelines: a vital matter in the management of TB/HIV treatment in South Africa	2020	Makhado L, Davhana-Maselesele M, Lebese RT, Maputle SM	yes	The study aimed to determine the factors facilitating nurse-initiated management of antiretroviral therapy (NIMART) trained nurses’ adherence to TB/HIV treatment guidelines.	yes	The researchers sought to understand what factors facilitated task shifting management of NIMART therapy to nurses from the perspectives of nurses trained in the delivery of NIMART and at least 12 months experience of doing so. a qualitative methodology is therefore appropriate	yes	The researchers used an "exploratory-descriptive design for their qualitative study with data being collected through FGDs and observational and field notes.	can't tell	The choice of study sites is clearly documented and is appropriately justified. The researchers have said that they used "convenience sampling" to recruit eligible nurses to participate in the study and that "only 24" agreed to participate. There is no explanation of "convenience" and no information about how many nurses declined or their reason for doing so. Discriptive domographics of the inclu…	can't tell	The researchers have discribed how data was collected during FGDs. They have not what the make-up of these were. They have said that they took observational and field notes to aid triangulisation and that they continued sampling until data saturation was reached (no new information) during the 4th session for each of the x2 districts.	can't tell	Whilst not discussed explicitly, the researchers have taken steps to address bias. There is no information about whether they made any changes to the study.	yes	Ethical standards were ensured by obtaining the ethical clearance North- West University ethics committee (NWU-000033-14-A9). Permission to con- duct the study was granted by the KZN and NW Provinces Department of Health. Permission was also sought from the participating Health Facilities where Health Care workers were interviewed. Informed written consent was sought from the participants before …	can't tell	The researchers report that they have cross-checked transcripts and notes for accuracy and that they used Fries's basic steps of notice-collect-think (NCT) analysis. Although the steps taken are described, they have not justified their choice of approach. They also report that they used Lincoln and Gurba's framework to ensure trustworthiness. Triagulisation was addressed through using different d…	no	The researchers have summarised positve findings for each theme illustrated by particiipant quotes. However, they have not presented any evidence of negative findings in relation to their research aim. The discussion section is more a summary of the results and improvements nurses would like to be implemented. Existing literature is referenced, however this appears to be used to support their fin…	somewhat	Although this is a recent study and the researchers have demonstrated consideration of sound methodological appraoches to their research design and process, the results and discussion sections are insuffienciently developed.	moderate	/
Bottom-up approach to strengthen community-based malaria control strategy from community health workers' perceptions of their past, present, and future: a qualitative study in Palawan, Philippines	2018	Matsumoto-Takahashi EL, Tongol-Rivera P, Villacorte EA, Angluben RU, Jimba M, Kano S	yes	The researchers stated that their aim was to undertake a study based on the bottom-up approach to provide profound data to strengthen this community- based malaria control from the microscopists’ point of view.	yes	The researchers sought to develop an understanding of community-based malaria control from the perspective of microscopists. A qualitative methodology is therefore appropraite.	yes	The researchers chose a qualitative cross-sectional study design. They recruited 2 groups of microscopists from 2 different regions of Palawan in the Phillipines. The rational for sampling in x2 different regions was that the incidence of malaria in the x2 regions was different. X2 FGDs were run in each region to further stratify the sampled population in terms of socio-economic status to enhance…	can't tell	The researchers have presnted a table of participant demographics. They have not described how potential participants were identified or recruited or provided any information about potential participants who declined to participate.	yes	The data collection method for FGDs is clearly described. The researchers have presented a table of FGD topics and key questions. These are congruent with the described aims of the study.	yes	Whilst not discussing reflexivity explicity, the ethics declaration states that the experienced FGD facilitators were not part of the research team. acknowledgement is given to an independent transcriber.	yes	The present study was approved by the Research Ethics Committee of the University of Tokyo (No. 3001) and upheld by the Palawan Provincial HealthOffice. All participants clearly understood the principles of confidentiality and voluntary participation. Nobody related to this malaria control strategy project was involved while the microscopists were answering the questions posed to them.	can't tell	The thematic data analayis methods are clearly described and are in keeping with the aims of the study. The authors contribution section confirms that several of the research team were involved in doing the data analysis, providing evidence of reflexivity, although their degree of experience in undertaking qualitative research is not documented.	can't tell	The results section is well developed and illustrated by a schematic diagramme of themes and supporting participant quotes. The discussion section is presented as proposed strategies for improvement of malaria management in the study regions under each thematic heading, but could have been strengthened by positioning this in the current literature about malaria management in similar settings from…	somewhat	Although this is a recent study, the discussion section is insufficently developed and is not positioned in a wider country context.	moderate	/
Acceptability and feasibility of using non-specialist health workers to deliver mental health care: stakeholder perceptions from the PRIME district sites in Ethiopia, India, Nepal, South Africa and Uganda	2014	Emily Mendenhall a, b, *, Mary J. De Silva a, Charlotte Hanlon c, d, Inge Petersen e, Rahul Shidhaye f, Mark Jordans c, g, Nagendra Luitel h, Joshua Ssebunnya i, Abebaw Fekadu d, j, Vikram Patel a, f, k, Mark Tomlinson l, m, Crick Lund l	yes	The researchers stated that their aim was to generate evidence on implmentation and scaling up of MH care through investigating the acceptability and feasibility of task-sharing mental health care in LMICs by examining perceptions of primary care service providers (physicians, nurses, and community health workers), community members, and service users in one district in each of the five countries…	yes	The researchers sought to develop an in-depth understanding of the acceptibility and feasibility of task-sharing MH care from the perspective of multiple stakeholders. Therefore a qualitative methodology is appropriate.	yes	The researchers chose a qualitative design to facilitate collecting rich data of stakeholder views. The researchers chose to use an a priori agreed framework analysis approach for consistency to reflect that they were analysing data collected across several countries using different data collection methods.	can't tell	the considerations taken into account when selecting study sites is clearly described and is in keeping with the aims of the study. Some information is presented about how partcipants were recruited (purposive and snowball sampling). This is not detailed, however we are given some information about types of participants who contributed data in table 2.The researchers have included a table of part…	yes	The data collection methods are clearly described and are in keeping with addressing the study aims. Data collection approaches varied somewhat across country settings and this is explained. Data saturation is addressed. Table 2 presents a country-by-contry summary of data collection methods.	can't tell	Reflexivity is not specifically addressed by the researchers.	yes	ethics approval from all country site partner institutions, in addition to the Human Research Ethics Committee, Faculty of Health Sciences, University of Cape Town (HREC Ref: 412/2011) and the World Health Organization. Participant confidentiality was respected by conducting data collection in a private space appropriate for each stakeholder group.	yes	The data analysis method is clearly described and is in keeping with the research aims. Quality checking of transcripts is evident.	yes	The results section is well developed and is supported by illustrative quotes and summary tables (table 2 and 3). The discussion section is comprehensive and positioned in existing literature about task shifting mental health care in other LMIC contexts and WHO recommendations.	somewhat	Although a comprehensive, well desgined and reported study, it is now 7 years old and health care policies and procedures may have moved on.	good	/
Nurses’ perceptions of mental healthcare in primary-care settings in Kenya	2016	Emily Mendenhall, Gitonga Isaiah, Bernadette Nelson, Abednego Musau, Adam D. Koon, Lahra Smith, Victoria Mutiso & David Ndetei	yes	The researchers stated that their aim was investigates nurses’ perceptions of mental healthcare delivery within primary-care settings in Kenya.	yes	The researchers sought to obtain an in-depth understanding of nurses perceptions of task shifting mental health care services in Kenya. Therefore a qualitative methodology is appropriate.	yes	The researchers chose a qualitative cross-sectional study design to recruit participants from different PHC settings in Kenya (public/private, urban/rural). The researchers have used an inductive, thematic approach to analysis to develop a "working understanding" of nurses' views on primary and mental health care, mental health and mental illness.	yes	The researchers have decribed their recruitment method and included a breakdown of recruited sample demographics. Potential participants who declined to take part in the study and the reason why is recorded.	yes	The data collection methods are clearly described and justified and are in keeping with addressing the study aims. Data saturation is addressed in the discussion section.	can't tell	Whilst not discussing reflexivity explicitly, the researchers describe that a 3rd researcher observed FGDs and took notes which were later included in data analysis alongside audio transcripts (triangulation).	yes	The study was approved by Institutional Review Boards at Georgetown University (United States) and Maseno University (Kenya). Obtaining participant consent is described as is working around nurse's working availability when timing interviews.	yes	The data analysis method is clearly described and is in keeping with the research aims. Quality checking of transcripts is evident.	yes	The results section is well developed and is supported by illustrative quotes. The discussion section is comprehensive and positioned in existing literature about task shifting mental health care in other LMIC contexts.	yes	This is a comprehensive, well designed and reported study.	good	/
Barriers and facilitators to nurse management of hypertension: A qualitative analysis from western Kenya	2016	Vedanthan R, Tuikong N, Kofler C, Blank E, Kamano JH, Naanyu V, Kimaiyo S, Inui TS, Horowitz CR, Fuster V	yes	To evaluate barriers and facilitators to nurse management of hypertensive patients in rural western Kenya,	yes	The researchers sought to explore barriers and facilitators of task redistribution of hypertension care from physicians to nurses from the perspective of nurses. Therefore, a qualitative methodology is appropriate.	yes	The researchers reported that they chose to collect data through in-depth interviews and FGDs as group dscussions could generate ideas and topics that could then be explored in greater detail in one-to-one interviews.	can't tell	The researchers have reported that they used purposive sampling to achieve a representative sample.Although they have reported some demographic information, it is not possible to guage whether they achieved a representative sample. No information is given about anyone approached who declined to participate in the study.	can't tell	Although interviews and FGDs are in keeping with the research aims, data collection methods are only described briefly	can't tell	Reflexivity is not specifically addressed by the researchers.	can't tell	The researchers have not reported on the body that granted ethical approval for the study or how ethical standards were maintained during the study.	can't tell	The researchers used a combination of thematic content analysis and a delphi survey to rank barriers and facilitators in order of importance. The researchers have not reported on the steps taken to complete the thematic analysis or how any conflicts between researchers were resolved.	can't tell	findings are presented as x2 overarching descriptive themes, barriers and facilitators. Whilst this is in keeping with the aims of the study the themes could have been further broken down for clarity.	somewhat	The researchers have acknowledged that there are limitations to the genralisability of their findings	moderate	/
What about lay counselors' experiences of task-shifting mental health interventions? Example from a family-based intervention in Kenya	2020	Wall JT, Friis-Healy EA, Puffer ES, Kaiser BN, Ayuku D	yes	to understand experiences of lay counselors, focusing on identity, motivation, self-efcacy, stress, and burnout. The goal was to understand how taking on a new provider role infuences their lives beyond simply assuming a new task, which would in turn help identify actionable steps to improve interventions with task-shifting components.	yes	The researchers sought to explore experiences of LHWs. Therefore a qualitative methodology is appropriate.	yes	The researchers opted for using a humanistic approach incorporating role identity theory to examine experiences of lay counselors trained in a family therapy intervention	yes	All LHWs who had been trained to deliver the intervention and had experience of doing so were approached. The researchers have explained why 5 of the recruitment pool of 25 did not participate in the study.	yes	The data collection methods are reported in detail. The RA collecting data received prior training. A topic guide was used and changes made to the guide after the first few interviews are explained and justified.		Whist not discussing reflexivity explicitly, there is evidence of extensive member checking during data collection. Data was collected by a trained RA. Data was coded by one researcher and then checked by a second.	yes	All study procedures were approved by the ethical review boards at Duke University and Moi University in Kenya. Written informed consent was obtained for all activities.	yes	The data analysis method is clearly described and is in keeping with the research aims. Data saturation is reported. Member checking of data and quality checking of transcripts is evident.	yes	Findings are reported in context with both the theoretical framework and themes emerging from the data. Member checking and a team approach to analysis was employed	yes	Recommendations are offered for ameliorating LHW stress and burnout in the design and delivery of intevention training and subsequent supervision, peer support and incentives, to facilitate recruitment and retention.	good	/
"i will not step back": A qualitative study of lay mental health workers' experiences in india	2021	Wood S, Seevak E, Bhatia U, McBain R, Nadkarni A	yes	was to understand the barriers and facilitators that lay health workers (LHWs) face in delivering mental healthcare.	yes	The researchers sought to examine lay mental health workers' experiences in mental health task shared roles.	yes	The researchers propose that there is a gap in TS literature about the impact of LHWs work on themselves, and the barriers and facilitators that they experience in their role of delivering mental healthcare. A qualitative design facilitates identifying generalisable principles to improve existing MH programmes and inform future program design.	can't tell	A snowballing stragegy was used to recruit LHWs from NGOs drawn from regions across India. The researchers reported aiming to recruit 3-5 LHWs from each organisation/program using maximum variation sampling within and across programmes in terms of age, gender, years of experience working as a LHW to gather a diverse set of perspectives. Although demographics of participants are given, they are no…	yes	Semi-structed interview guides informed by the existing literature were used. Interviews were conducted in local languages facilitated by translators. Researchers were trained in qualitative interviewing techniques. Interviews were audio recorded and supplemented by field notes.			yes	The study was approved by the institutional review board of the host organisation and permissions obtained from leaders of local organisations. Interviews were conducted in private spaces after participant consent had be obtained. Data was not shared with the host organisation or employers to protect participants. Participants had the right to withdraw fro the study at any time.	yes	Data analysis using Braun and Clark (2006) method for thematic analysis is comprehensively reported including how the research team worked together to agree consensus.	yes	Reflexivity and credibility have been addressed through the data collection methods and collaborative practice during data analysis. The themes within the results section are clearly presented and illustrated by appropriate quotes. The discussion section is well developed and grounded in the existing literature.	yes	The researchers have discussed the contribution their study makes to what is known about LHWs experiences of delivering MH through TS in the content of personal, community and system contexts. This has value in infroming current services and for informing planning of future services through identifying factors that facilitate or present barriers to engaging and retaining LHWs.	good	/
Exploring the effects of task shifting for HIV through a systems thinking lens: the case of Burkina Faso	2013	Yaya Bocoum F, Kou, a, Seni, Kouyate B, Hounton S, Adam T	yes	to conceptualize the wider range of effects of task shifting through a systems thinking lens and to explore these effects using task shifting for HIV in Burkina Faso as a case study.	yes	The researchers sought to interpret the impact of using task shifting to deliver healthcare on the wider health system by using a case study exemplar.	yes	The researchers have proposed that much of the existing research pertains to the effects of using TS on quality of care or health outcomes and that little is known about it's wider impact on the health system as a whole. The choice of a case study exemplar facilitates an in-depth, holistic study of its impact on one health system.	can't tell	The researchers used convenience sampling to select study areas and key informants with the aim of representativeness. As the "in-charge" at each site was responsible for identifying other potential participants, there is the potential for bias. No information is given about anyone who declined to participante.	yes	Data was collected using documentary analysis (policy, evaluations, patient feedback, health information systems records etc) and key informant interviews using tailored interview guides informaed by a conceptual framework. Interviews were conducted in French and later transcribed into English.	can't tell	Reflexivity is not specifically addressed by the researchers.	yes	The study was aprroved by country ethics committee for health research. The methods for preserving participant confidentiality and voluntary nature of participation were reported.	can't tell	Reporting of the analysis method is very brief. Efforts were made to address researcher recall bias, a framework was used to aid analysis and researchers proficient in French and English worked as a team on the analysis.	yes	The researchers have addressed that not all areas of the framework were applicable to their study with justification. Results are organised according to the remaining domains of the conceptual framework.		The researchers have discussed the contribution their study has made to what is known about task shifting at the systems level and how the choice of a systems thinking approach when designing and implementing new health policies can aid identification of potential issues such as bottle-necks and service/intervention design issues.	moderate	/
Facilitators, barriers and potential solutions to the intergration of depression and non-communicable diseases (NCDs) care in Malawi: a qualitative study with service providers	2021	Chifundo Colleta Zimba , Christopher F. Akiba, Maureen Matewere, Annie Thom, Michael Udedi Jones Kaponda Masiye, Kazione Kulisewa, Vivian Fei‑ling Go, Mina C. Hosseinipour, Bradley Neil Gaynes and Brian Wells Pence	yes	to better understand barriers, facilitators, and solutions to integrating depression into NCD services.	yes	The researchers sought to explore the concept of integrating depression care into non-communicable diseases’ (NCD) clinics in Malawi. Therefore a qualitative methodology is appropriate	yes	the researchers justified their choice of using a qualitative descriptive approach as their's was a formative study for an implementation science trial testing the efficacy of x2 implementation strategies at integrating depression and NCD care in Malawi. The researchers's objective was to explore the possiblities of integrating depression care in NCD clinics through identifying potential barriers…	can't tell	While the researchers have described who they sampled and why they were interested in interviewing them, they have not reported their recruitment strategy and whether or not all of the potential participants approached accepted the invitation to participate in the study.	can't tell	The researchers developed a semi-structured interview topic giude to inform data collection. However, they have not described how the choice of questions was arrived at not whether it required an any adaptation. Choice of semi-structured interviews with key informants is in keeping with the study aim.	can't tell	Reflexivity is not specifically addressed by the researchers.	yes	eithical approval from the country research and ethics board and the overseeing university in the USA was granted. The methods for preserving participant confidentiality were reported.	yes	Choice of consolitated framework for implementation science and the method for thematic analysis is described and justified.	yes	The results and discussion sections are well developed. Appropriate illustrative quotes have been used to illustrate themes and contradictory data is presented and discussed.	yes	Although there are some shorcomings with regards to the reporting methods of recruitment and reflexivity, the researchers have been able to demonstrate that providers are able to identify NCD patients who are also depressed and have a willingness to integrate depression care into their services. This therefore justifies the 2nd phase of the planned programme of research.	moderate	/
Evidence to Practice for Mental Health Task‐Sharing: Understanding Readiness for Change among Accredited Social Health Activists in Sehore District, Madhya Pradesh, India	2021	Saloni Dev, Alisa K. Lincoln & Rahul Shidhaye	yes	to examine the applicability of the readiness for change model and investigate its cultural and contextual nuances among Accredited Social Health Activists (ASHAs), a cadre of CHWs in India, to understand their engagement in mental health task-sharing.	yes	The researchers sought to explore the applicability of the "readiness for change" model in the study setting and to understand accredidited social health activists (ASHAs) engagement in mental health task shifting	yes	The researchers have justified their choice of study design in terms of wanting to gather rich data from key stakeholders with experice of participating in the PRIME study about CHWs readiness for change in the context of the "readiness for change" model. The choice of using semi-structed interviews with key stakeholders to collect data and use of thematic framework analysis is in keeping with th…	can't tell	The researchers used purposive sampling to recruit a diverse range of participants with PRIME training and experience of implementing task sharing. However, they have not documented whether any potential participants declined to participant or whether they achieved their aim of recruiting from all of the key stakeholder groups identified.	yes	The researchers have reported their approach to developing a topic guide for interviews and how interview data was recorded. Interviews were supplemented by field notes.Interviews were undertaken in the local language. Data saturation determined by team discussion is reported.	yes	The decision to recruit from different stakeholder groups supports reflexive practice by the researchers. Furthermore, the researchers cover reflexivity specifically in the paper, describing how they addressed social distance between participant and interviewer, checking in between field staff and the research team and use of reflective memoing during data analysis. The researchers have reported …	yes	Ethical approval was obtained from Northeastern Univer- sity and Sangath’s Institutional Review Board. The researchers discuss participant consent in the data collection section, participants were paid expenses. Participant data was anonymised.	yes	The data analysis method is clearly described and is in keeping with the research aims. Themes were developed according to the "readiness for change" model. Data saturation is reported.	yes	The results and discussion sections are well developed. Appropriate illustrative quotes have been used to illustrate themes and contradictory data is presented and discussed.	yes	Although there are some shortcomings in terms of reporting recruitment, overall this is a good queality study that both supports the applicability of the "readiness for change" model in this setting and highlight the importance of culture and concept specific dimensions when adapting and validating measurement tools. Strengths and limitations of the study are acknowledged and areas for further re…	good	/
The Role of Community Health Workers in HIV Care Engagement: A Qualitative Study of Stakeholder Perspectives in Tanzania	2021	Brandon A. Knettel, Kimberley M Fernandez, Lisa Wanda, Ismail Amiri, Clair Cessiello-Robbins, Melissa H Watt, Blandina T Mmbaga, Michael V Relf	yes	to elicit the perspectives of Community-based HIV services (CBHS) program stakeholders on the strengths and limitations of the program and to identify the training needs of community health workers (CHWs) within the CBHS program, which may facilitate program effectiveness.	yes	The researchers sought to elicit key-stakeholders perspectives about the strengths and limitations of the CBHS program.	yes	the researchers justified their choice of using a qualitative approach as their's was a formative study seeking to use the findings to inform the training needs of CHWs within the CBHS program with the aim of facilitating program effectiveness.	can't tell	The researchers used purposive sampling to recruit key stakeholders. Brief information about the recruitment strategy is reported.	yes	Data was collected either by a researcher (administrators) or comprehensively trained research assistants (all other stakeholder groups). Interviews were informed by a topic guide. Research assistant led interviews were conducted in the local language and then transcribed into English.	yes	The research was conducted by a diverse team of Tanzanian and U.S.-born researchers. Administrator interviews were conducted by the U.S.-born principal investigator; all other interviews were conducted by Tanzanian study staff with previous training and experience in qualitative research. Tanzanian study team members were partners in the analysis, interpretation, and reporting of findings, includ…	yes	Ethical clearance for this study was obtained from the Tanzanian National Institute for Medical Research (NIMR; Protocol #3173) and the institutional review boards of Kilimanjaro Christian Medical Centre (#2443) and Duke University (#2020–0049). The participant consent procedure is clearly reported and participants paid expenses. Participant data was anaonymised.	yes	The data analysis methos is reported in some detail demonstrating consideration of trustworthiness and reproducibility. Data were analyzed through a team-based, thematic approach informed by applied thematic analysis and the constant comparative method (Charmaz, 2014; Guest et al., 2012).	yes	The results and discussion sections are well developed. Appropriate illustrative quotes have been used to illustrate themes and contradictory data is presented and discussed.	somewhat	conclusions are grounded in the context of the CBHS program and therefore offer limited generalisability.	good	/
Community-level integration of health services and community health workers’ agency in Malawi	2021	Chikosa Ngwira, Susannah H Mayhew & Eleanor Hutchinson	yes	to explored the agency of CHWs in Malawi known as Health Surveillance Assistants (HSAs).	yes	The researchers sought to explore the agency of CHWs in a specific setting and context.	yes	The researchers employed ethnography utilising structuration theory and street-level bureaucracy frameworks to inform data collection and analysis	can't tell	The study purposively selected fieldwork sites in liaison with the district authorities targeting sites with high catchment population and intense service delivery that could provide enough and rich data within the available data collection timeline. The researchers have not reported their recruitment strategy for sampling participants drawn from the wider community.	yes	The researchers used a range of data collection methods in keeping with an ethnography.	yes	reflexivity involved taking note of issues of interest observed or noted from the interviews, immediate interpretations, and the extent to which authors positions influenced those aspects. The first author arranged regular “check-ins” with the observed HSAs to informally discuss and clarify immediate findings from field observations.	can't tell	Standard ethics procedures in conducting IDIs were followed, and participants provided with study information sheet prior to the start of the interview. Each interview lasted an average of 1 hour after obtaining written informed consent. Interviews with study participants were conducted in places with privacy and minimal or no interruptions at the community level and health posts in onsultation r…	can't tell	Reporting of the analysis method is very brief. The researchers state that they used thematic analysis informed by Green and Thorogood (2004) and Braun and Clarke (2006).	yes	The results and discussion sections are well developed. Appropriate illustrative quotes have been used to illustrate themes and contradictory data is presented and discussed.	yes	The researchers present evidence that both informal and formal health system factors in Malawi shape HSAs agency in the delivery of integrated health services, both facilitating and constraining the delivery of health services. The researchers propose that consideration of strengthening HSAs coping strategies be developed to support the delivery of community-level health services. These findings …	moderate	/
A process evaluation exploring the lay counsellor experience of delivering a task shared psycho-social intervention for perinatal depression in Khayelitsha, South Africa	2017	Munodawafa M, Schneider M, Lund C	Yes		Yes		Yes		Yes	All six females who delivered the intervention were interviewed	Yes		Yes		Yes		Yes		Can't tell	An inclination towards reporting positive elements of intervention	Yes		/	Good
Mental health treatment in Kenya: Task-sharing challenges and opportunities among informal health providers	2017	Musyimi CW, Mutiso VN, Ndetel DM, Unanue I, Desai D, Patel SG, Musau AM, Henderson DC, Nandoya ES, Bunders J	Yes		Yes		Yes		Yes		Yes		No	Not mentioned anywhere	Yes		Yes		Yes		Yes		/	Moderate
Task-Shifting and Quality of HIV Testing Services: Experiences from a National Reference Hospital in Zambia	2015	Mwangala S, Mol, KM, Nkamba HC, Musonda KG, Monze M, Musukwa KK, Fylkesnes K	Yes		Yes		Yes		Yes		Yes		No		Yes		Yes		Yes		Yes		/	Moderate
Evaluation of the HIV lay counselling and testing profession in South Africa	2015	Mwisongo A, Mehlomakhulu V, Mohlabane N, Mthembu J, Peltzer K, Van Rooyen H	Yes		Yes		Yes		Yes		Can't Tell		No		Yes		Can't Tell		Yes		Yes		/	Low
Exploring the space for task shifting to support nursing on neonatal wards in Kenyan public hospitals	2019	Nzinga J, Jepkosgei J, McKnight J, English M	Yes		Yes		Yes		Yes		Yes		No		Yes		Yes		Yes		Yes		/	Moderate
Perceptions of health stakeholders on task shifting and motivation of community health workers in different socio demographic contexts in Kenya (nomadic, peri-urban and rural agrarian)	2014	Ochieng B, Akunja E, Edwards N, Mombo D, Marende L, Kaseje DC	Yes		Yes		Yes		Yes	Sample was taken from all three localities including peri urban, nomadic and rural areas.	Yes	Both focus groups and intervews were conducted	No	Authors didnt discussed	Yes		Can't Tell	In recruitment, it was mentioned that they will focus upon saturation however, didnt discussed about saturation in data analysis	Yes	Results were presented in balanced way and comparative findings from three localities were presented	Yes		/	Moderate
Is task-shifting a solution to the health workers' shortage in Northern Ghana?	2017	Okyere, Eunice; Mwanri, Lillian; Ward, Paul	Yes		Yes		Yes	Inteviews were conducted with different stakeholders	Yes	Consideration was given to diversity and settings of study were described and study settings were described in detail. For the study area diversity, the 10 districts selected for the study were sampled (using a non-probability technique) to obtain a mix of health centres situated in typically rural, peri-rural and urban settings.	Yes	Interviews were taken (which was aligned with Phenomenological approach), details on transcription and topic guides were given.	Yes	Field observations (alongside interviews), triangulation (interviews, documents etc.), Audit (reflective diary etc.)	Yes		Yes	Codes were checked by two authors	Yes		Yes		/	Good
Task-shifting eye care to ophthalmic community health officers (OCHO) in Sierra Leone: A qualitative study	2021	Pente V, Bechange S, Smart N, Jolley E, Roca A, Ruddock A, Schmidt E, Tobi P, Ogundimu K, V, y, Matthew	Yes		Yes		Yes		Can't Tell	Although, statistics on demographics were provided but no details on study settings and how participants were recruited werenot given	Yes	Semistructured interviews were conducted, topic guide details were given and transcription details were given	No	Authors didnt discussed	Yes		Yes	Coding was performed by three researchers independently	Yes	Comprehensive details of findings were presented and issues/ barriers were also dicussed	Can't tell	Less details on how participants were recruited and issues pertaining to reflexivity	/	Low
Lessons from case studies of integrating mental health into primary health care in South Africa and Uganda	2011	Petersen I, Ssebunnya J, Bhana A, Baillie K	Yes	A qualitative post-intervention process evaluation using focus group and individual interviews with key stakeholders was undertaken in both sites.	Yes	Qualitative process evaluation interviews and focus groups were taken	Yes		Yes	Details about study settings and participants characterstics were provided	Yes	Semi structure interviews, focus groups and details on transcription and topic guide was provided	No	Authors didnt discussed	Yes		Yes		Yes		Yes		/	Moderate
Task-shifting and prioritization: a situational analysis examining the role and experiences of community health workers in Malawi	2014	Smith S, Deveridge A, Berman J, Negin J, Mwambene N, Chingaipe E, Ritchie LM, Martiniuk A	Yes	The objective of this study was to understand the performed versus documented roles of the HSAs, to examine how tasks were prioritized, and to understand HSAs’ perspectives on their roles and responsibilities.	Yes	Ethnography methodology was employed; "performed versus documented roles and the examination of prioritization of tasks by HSAs, their supervisors and policy-makers"; purspose of the study reflects interactive nature of research focus which revolves around interacting with supervisors and role identification	Yes		Yes	Very comprehensive sampling and recruitment strategy, areas/ localities were selected on purpose, however, random sequence was utilised to select participants	Yes	Consistent with the methodology, observations, interviews and focus groups were carried out	No	Not mentioned	Yes		Yes		Yes		Yes		/	Moderate
An Exploratory Descriptive Study on Task Shifting in East Africa	2016	Spies L A	Yes	The purpose of this study was to explore the perceptions of nurse leaders in Ethiopia, Kenya,	Yes		Yes	To address gaps in knowledge about the preparation of nurses for task shifting, a qualitative exploratory study that sought information from nurse leaders in East Africa was conducted.	Can't tell	Recruitment focuses on nurses knowelgde relevant to nursing and task sharing, however, it is not clarified clearly that how they assess thei knowlegde or any criteria?	Can't tell	Details about topic guides were not mentioned clearly	No	Not mentioned	Yes		Yes		Yes		Can't tell		/	Moderate
HIV and Nurses: A Focus Group on Task Shifting in Uganda	2016	Spies LA, Gray J, Opollo J, Mbalinda S	Yes	Our exploratory-descriptive qualitative study was conducted to fill gaps in knowledge about task shifting from the perspective of nurses in Uganda.	Yes		Yes		Yes	The key informants used modified expert purposive sampling, contacting nurses who met inclusion criteria in person, and via text, telephone, and e-mail. Snowball sampling was also used as nurses contacted by key informants were encouraged to invite their colleagues to participate in the focus group discussions.	Yes	Details about topic guides, moderators etc were provided	No	Not mentioned	Yes		Can't tell	Details on how data analysis was carried out were not provided comprehensively.	Yes	Both positive and negative findings were presented in comprehensive way along with quotes	Yes	Direct quotes were presented in paper, recruitment strategy was good and goals of the study were clear	/	Moderate
Performance and self-perceived competencies of enrolled nurse/midwives: a mixed methods study from rural Tanzania	2018	Tarimo EA, Moyo G, Masenga H, Mzava D, Magesa P	Yes	Therefore, this article analyzes the performances and self-perceived competen- cies of ENMs working at dispensary level in rural Tanzania.	yes	to explore self percieved competencies of ENMs	Yes		Yes	Purposeful sampling was employed to recruit potential informants. The district medical officer and local government leaders facilitated recruitment of the potential study participants into the study.	Yes	Details about interviews, topic guide, recoding and transcription were provided	No	Not mentioned	Yes	Ethical clearance was obtained	Yes	All authors and stakeholders were involved in data analysis to agree upon themes	Yes	The first theme, ‘Approval of the performances of ENMs in meeting community health needs’ underscores important services the community members got from ENMs at the dispensaries. The second theme, ‘Experienced difficulties of meeting the community health needs’ indicates the problems encountered while providing services to the community. The third theme, ‘Appreciating the performances and compe- t…	Yes		/	Moderate
Prevention of postpartum haemorrhage by community-based auxiliary midwives in hard-to-reach areas of Myanmar: a qualitative inquiry into acceptability and feasibility of task shifting	2017	Than KK, Mohamed Y, Oliver V, Myint T, La T, Beeson JG, Luchters S	Yes	Our study aimed to explore community and provider perspectives on the roles of auxiliary midwives and community-level provision of oral misoprostol by auxiliary midwives.	Yes	Study was designed to explore perspectives of midwives and community	Yes	To understand the barriers and facilitators towards task shifting of AMWs in Myanmar, we undertook a descrip- tive mixed methods study. This paper reports on the qualitative research component of the study.	Yes	Data was obtained from both hard to reach and non hard to each areas; detmographic details of participants were given, however, they didnt mention how they approached participants	Yes	Comprehensive details on topic guide, interviewer, moderator, data saturation and about other things were given	Cant tell	Didnt menition anyhting explicitly about reflexivity, however, they mentioned about training, notes taking and two interviewers from non medical background	Yes		Yes	interrater reliability in coding is given	Yes		Yes		/	Good
Impediments and catalysts to task-shifting psychotherapeutic interventions for adolescents with PTSD: Perspectives of multi-stakeholders	2017	van de Water T, Rossouw J, Yadin E, Seedat S	Yes	This paper describes the perspectives of nurse counsellors (NCs) and school liaisons (SLs). SLs were teachers or administrative personnel at the schools who coordinated the study visits of participants with the NCs. We focus on the impediments and catalysts to and recommendations for treatment implementation.	Yes	Study was designed to explore perspectives of nurses	Yes	We undertook a nested, qualitative study evaluating the experiences of stakeholders who participated in a randomized controlled trial (RCT) [20]. We used a biomedically infuenced empiricist framework, which places emphasis on biomedical causal mechanisms, evidencebased practices and measurable outcomes.	Yes	Data was collected in 2015 where all of the stakehold- ers who had been in the trial in 2014 [NCs (n = 6), SLs (n = 4), adolescent participants (n = 12)], were telephonically invited to participate in the qualitative study [22].All were invited regardless of treatment arm or completion status in an attempt to draw on a broad range of experiences.	Yes		No		Yes		Yes	coding was performed independently	Yes		Yes		/	Moderate
